# Supplementary material for: MicroRNA Deregulation and Immune Checkpoint Interactions in Common Variable Immunodeficiency and CLL-Associated Secondary Immunodeficiency
Source: Cells. 2025 Oct 10;14(20):1577. doi: 10.3390/cells14201577 (PMC12564553; doi:10.3390/cells14201577)
Supplement: Supplementary file 1 [file cells-14-01577-s001.zip]

Archive with 1 entries (1 files):
- cells-3888211-supplementary.pdf
